# Supplementary material for: Food Additives, a Key Environmental Factor in the Development of IBD through Gut Dysbiosis
Source: Microorganisms. 2022 Jan 13;10(1):167. doi: 10.3390/microorganisms10010167 (PMC8780106; doi:10.3390/microorganisms10010167)
Supplement: Supplementary file 1 [file microorganisms-10-00167-s001.zip]

Archive with 1 entries (1 files):
- microorganisms-1533744-supplementary.pdf
